# Supplementary material for: Modulation of Energy Metabolism and Epigenetic Landscape in Rainbow Trout Fry by a Parental Low Protein/High Carbohydrate Diet
Source: Biology (Basel). 2021 Jun 25;10(7):585. doi: 10.3390/biology10070585 (PMC8301017; doi:10.3390/biology10070585)
Supplement: Supplementary file 1 [file biology-10-00585-s001.zip]

Archive with 6 entries (6 files):
- Figure S1.png
- FigureS2.png
- Table S2.xlsx
- Table S3.xlsx
- Table S4.xlsx
- TableS1.pdf
