# Supplementary material for: Modulation of Energy Metabolism and Epigenetic Landscape in Rainbow Trout Fry by a Parental Low Protein/High Carbohydrate Diet
Source: Biology (Basel). 2021 Jun 25;10(7):585. doi: 10.3390/biology10070585 (PMC8301017; doi:10.3390/biology10070585)
Supplement: Supplementary file 1 [file biology-10-00585-s001.zip › Table S2.xlsx]

## Sheet: Primers
Gene Name		Accession number	Primers
		Genoscope ID or GeneBank ID)	Forward	Reverse	Publication reference	Efficiencies
Reference gene
ef1α	eef1a	LOC100136004	TCCTCTTGGTCGTTTCGCTG	ACCCGAGGGACATCCTGTG		1.93
β-actin	actb	LOC110517977	GATGGGCCAGAAAGACAGCTA	TCGTCCCAGTTGGTGACGAT		1.91
18S ribosomal RNA	18S	LOC118965645	CGGAGGTTCGAAGACGATCA	TCGCTAGTTGGCATCGTTTAT		2.05
Metabolism
Glucose transporter 1aa	glut1aa	GSONMG00008831001	CCAACTGGTCGGCTAACTTC	TGACTGTCCGGCCTCATGA	Liu et al., 2017	1.86
Glucose transporter 1ab	glut1ab	GSONMG00058835001	CCGCTTCATCGTGGGACTT	ACCTGTGCCATGAGGATTCC	Liu et al., 2017	1.99
Glucose transporter 1ba	glut1ba	GSONMG00006116001	GGCTGGCTTCTCTAACTGGACC	TCTCCCCCAGTGCCAGCT	Liu et al., 2017	1.92
Glucose transporter 1bb	glut1bb	GSONMG00081471001	GTTTGTGGTGGAGCGTGCT	AGGACATCCATGGCAGCTTG	Liu et al., 2017	1.91
Glucose transporter 4a	glut4a	GSONMG00067238001	CATCTTTGCAGTGCTCCTTG	CAGCTCTGTACTCTGCTTGC	Liu et al., 2017	1.86
hexokinase 1	hk1	XM_036949561.1/XM_021557067.2	CTGGGACGCTGAAGACCAGA	CGGTGCTGCATACCTCCTTG	Song et al., 2019	1.87
hexokinase 2	hk2	XM_021606334.2	GGGACACCGAGAACAAGGG	TCCCTTTGTCATCCTGTGCT	Song et al., 2019	1.92
Phosphofructokinase liver a	pfkla	GSONMG00009459001	GATCCCTGCCACCATCAGTA	GTAACCACAGTAGCCTCCCA	Marandel et al., 2016	1.96
Phosphofructokinase liver b	pfklb	GSONMG00001975001	AGTGCTCGCTGTAAGGTCTT	GTGATCCGGCCTTTCTGAAC	Marandel et al., 2016	1.97
Phosphofructokinase muscle aa	pfkmaa	GSONMG00028237001	GTCAGTCTGTCCGGTAACCA	ATCTGGAGGGTTGATGTGGG	Liu et al., 2017	1.91
Phosphofructokinase muscle ab	pfkmab	GSONMG00035246001	TCAGCGGAGGAGGCTAATC	GACTCTGTGCAGTAGTCGTG	Liu et al., 2017	1.98
Phosphofructokinase muscle ba	pfkmba	GSONMG00075887001	CTGGGCATGAAAAGGCGAT	GTCTTCTTGATGATGTGCTCCA	Liu et al., 2017	1.95
Phosphofructokinase muscle bb	pfkmbb	GSONMG00069910001	CGGTCGTATCTTTGCCAACATG	TGTCCATTTCCACAGTGTCATATT	Liu et al., 2017	1.89
Pyruvate kinase, muscle aa	pkmaa	GSONMG00052888001	ACATTGCCCCCTACAGTTAC	AAGTGGAAATGAATGGGACGT	Liu et al., 2017	1.9
Pyruvate kinase, muscle ab	pkmab	GSONMG00039304001	TGCTGAGGGCAGTGACGTA	AGCTCCTCAAACAGCTGTCTG	Liu et al., 2017	1.87
Pyruvate kinase, muscle ba	pkmba	GSONMG00032476001	CAAGCCTGCCAACGATGTC	CAAGGAACAAGCACAACACG	Liu et al., 2017	1.88
Pyruvate kinase, muscle bb	pkmbb	GSONMG00050270001	CAACTGTGACGAGAAGCACC	GAGCCCAGAGTACCACCATT	Liu et al., 2017	1.89
Pyruvate kinase, liver and blood cell	pklr	ContigAF246146.s.om.10	CCATCGTCGCGGTAACAAGA	GCCCCTGGCCTTTCCTATGT	Marandel et al., 2016	1.92
Lactate deshydrogenase aa	ldhaa	GSONMG00016404001	GTGTTTCTCAGCGTTCCCTG	GTTACAGAAGGGCACACAG	Liu et al., 2017	1.86
Lactate deshydrogenase ab	ldhab	GSONMG00025898001	GTGTTCCTCAGTGTGCCATG	TTGCTGATAAATTAACCCTCCG	Liu et al., 2017	1.88
Glutamine synthase	gs	LOC110523634 (XM_036977304.1)	TTGATGGCTCCAGCACCTAC	AAGGGTCCCTAAACATCGCC	new design	1.98
Glutaminase a	glsa	LOC110527524 (XM_021608856.1 )	TATTGTGTGCACGTCCCTCC	TTTCTCAGCATTGCTTGCCC	new design	2
3-hydroxyisobutyrate dehydrogenase, mitochondrial	hibadh	LOC110487958 (XM_021559882.2)	CTAACGTGGTGTACTGCGGA	GACCCAACCTGATTCCGAGG	new design	1.95
3-hydroxyisobutyrate dehydrogenase b	hibadhb	LOC110506351 (XM_036936774.1)	TGAGGAGAACGAGGGCCAATA	ACGTCTTGACAAGTCCTGGG	new design	1.83
Energy metabolism
citrate synthase, mitochondrial	cs	LOC110528253 (XM_021610150.1)	GCAAATGACCAGGGTCGGTA	CTGCCAGAAAGAGGTGGTGT	new design	1.91
citrate synthase, mitochondrial	cs	LOC110532556 (XM_021616545.1)	CAAGTCCATGAGCACAGACGG	ATTTCCTCCTTTCTCTCCCTCTTC	new design	1.86
citrate synthase, mitochondrial	cs	LOC110492108 (XM_021566131.1)	AACGACCATTGCGCTACATTT	TGCAAGTGACGCGACAAGTA	new design	1.88
Oxoglutarate dehydrogenase a	ogdha	LOC110526099 (XM_021606722.1)	ATGGCCATCACAACGCAGAT	TCCGACTCGTCCAGTCCATA	new design	2
Oxoglutarate dehydrogenase b	ogdhb	LOC110523331 (XM_021601944.1)	GGTCCTGTGTGTGAGAACCC	CACTTTCACCTGCTCTATGCG	new design	1.97
2-oxoglutarate dehydrogenase, mitochondrial	ogdh	LOC110509550 (XM_021590487.1)	AGCTCCAGCTACAGGGAACA	CTGGCTTTGAGGTCCAGAGTT	new design	1.86
Mitochondrial dynamics
Peroxisome proliferator activator receptor Gamma Coactivator-1 alpha	ppargc1a	LOC100462762 (XM_036987605.1)	CCCCAGAGTCTCCAAATGAC	GGTGTCAGACCTGGGGTTC	Seité et al., 2018	1.96
mitofusin-1	mfn1	LOC110524016 (XM_036977777.1)	TGAGAGGCAATTGGAGGCTTT	CCATTTGCTAAGACTGAGTCGC	new design	1.83
mitofusin 1a	mfn1a	LOC110529965 (XM_021612658.1)	TTTGAGGGTGGAAGGCACAG	GGCCAGCTGATTGACTGACT	new design	1.83
mitofusin 2	mfn2	GSNOMT00004526001	ACTGCTCCGGAATAAGGCTG	GTGGTCTTTTCGCGGTCAAC	Kostyniuk et al., 2019	1.92
OPA1, mitochondrial dynamin like GTPase	opa1	LOC110523899 (XM_021603026.1)	GACAACGAGAGGAAGGTCCA	ATCCATTGGTTTCTGGTGCTCT	new design	1.93
OPA1, mitochondrial dynamin like GTPase	opa1	LOC110524027 (XM_021603321.1)	CTCCACTGGTGTGAGTGTGG	TGCTTTCACTGGAGTGTCCC	new design	1.98
mitochondrial fission protein 1	fis1	LOC110500580 (XM_021577996)	AGGGATCAAAGGACGATGCC	CAAGGCTTGCTTGTTCCCAG	new design	1.86
mitochondrial fission protein 1	fis1	GSNOMT0003999901	GGTTTGGTTGGCATGGCAAT	TTCTCATCTTGGGGAACGGC	Kostyniuk et al., 2019	1.86
PARKIN	parkin	LOC110527247	TGACAGACGCCATGGATACG	AGAGCCTGAACACACAGAGC		2
bcl-2/E1B-19 K interacting protein 3 a	bnip3a	GSONMT00001151001	CCTGTGACAGTCCTCCGAGA	CCACTTCACGTCTCCGTTCT	Veron et al., 2018	1.87
bcl-2/E1B-19 K interacting protein 3 b	bnip3b	GSONMT00082530001	GAGAACAACCCACCAAAGGA	GTATATCCCCAGGCCAACTG	Veron et al, 2018	1.86
Other
DNA (cytosine-5)-methyltransferase 3aa	dnmt3aa	XM_021614345.1	AATTTGAGGCAGCCAGGTTG	CGATCCCCACGGTGATAGAA	Liu et al., 2020	1.96
DNA (cytosine-5)-methyltransferase 3ab1	dnmt3ab1	XM_021585300.1	TGGCACCAGAAGAGAAATCCT	CATGACTCCATTCTGCACCTG	Liu et al., 2020	1.97
DNA (cytosine-5)-methyltransferase 3ab2	dnmt3ab2	XM_021573815.1	GTGTGCGAGGACTCCGTC	CCTAGCCGGGTTGACAATAGAG	Liu et al., 2020	1.94
DNA (cytosine-5)-methyltransferase 3ba1	dnmt3ba1	XM_021566506.1	CAAGGGTTTTGGCATTGGAGA	ACCTCAGAGAACTTGCCATCA	Liu et al., 2020	2.02
DNA (cytosine-5)-methyltransferase 3ba2	dnmt3ba2	XM_021615717.1	ACAAGGGTTTTGGTATTGGGGA	AGCAGACACCTCAGAGAACTT	Liu et al., 2020	1.92
DNA (cytosine-5)-methyltransferase 3bba1	dnmt3bba1	XM_021567210.1	GGCGATGGAACCTTTGACAAG	TGGGCAGGAATGGAGGGATA	Liu et al., 2020	2.03
DNA (cytosine-5)-methyltransferase 3bba2	dnmt3bba2	XM_021616487.1	GGCGATGGAACCTTTAAGCAA	CGAGGGCACTGTTGTTGATG	Liu et al., 2020	1.97
DNA (cytosine-5)-methyltransferase 3bbb	dnmt3bbb	XM_021566510.1	AGGACCATCACCACCAACC	TCTGCTGGCGATTCATGTTCT	Liu et al., 2020	1.92
beta-crystallin B3	crybbb(glob)	LOC110536631 (XM_021622370.2)/LOC110525017 (XM_021604978.2)	TAGTGCCGAACACAAGCTCC	CATGTCCCCACAAACTGGGA	new design	2
Marandel, L., Seiliez, I., Véron, V., Skiba-Cassy, S., & Panserat, S. (2015). New insights into the nutritional regulation of gluconeogenesis in carnivorous rainbow trout (Oncorhynchus mykiss): a gene duplication trail. Physiological genomics, 47(7), 253-263.
Liu, J., Plagnes-Juan, E., Geurden, I., Panserat, S., & Marandel, L. (2017). Exposure to an acute hypoxic stimulus during early life affects the expression of glucose metabolism-related genes at first-feeding in trout. Scientific reports, 7(1), 1-12.
Veron, V., Marandel, L., Liu, J., Vélez, E. J., Lepais, O., Panserat, S., ... & Seiliez, I. (2018). DNA methylation of the promoter region of bnip3 and bnip3l genes induced by metabolic programming. BMC genomics, 19(1), 1-14.
Séité, S., Mourier, A., Camougrand, N., Salin, B., Figueiredo-Silva, A. C., Fontagné-Dicharry, S., ... & Seiliez, I. (2018). Dietary methionine deficiency affects oxidative status, mitochondrial integrity and mitophagy in the liver of rainbow trout (Oncorhynchus mykiss). Scientific reports, 8(1), 1-14.
Kostyniuk, D. J., Zhang, D., Martyniuk, C. J., Gilmour, K. M., & Mennigen, J. A. (2019). Social status regulates the hepatic miRNAome in rainbow trout: Implications for posttranscriptional regulation of metabolic pathways. PloS one, 14(6), e0217978.
Song, Y., Alami-Durante, H., Skiba-Cassy, S., Marandel, L., & Panserat, S. (2019). Higher glycolytic capacities in muscle of carnivorous rainbow trout juveniles after high dietary carbohydrate stimulus at first feeding. Nutrition & metabolism, 16(1), 1-14.
Liu, J., Hu, H., Panserat, S., & Marandel, L. (2020). Evolutionary history of DNA methylation related genes in chordates: new insights from multiple whole genome duplications. Scientific reports, 10(1), 1-14.
