# Supplementary material for: Modulation of Energy Metabolism and Epigenetic Landscape in Rainbow Trout Fry by a Parental Low Protein/High Carbohydrate Diet
Source: Biology (Basel). 2021 Jun 25;10(7):585. doi: 10.3390/biology10070585 (PMC8301017; doi:10.3390/biology10070585)
Supplement: Supplementary file 1 [file biology-10-00585-s001.zip › Table S3.xlsx]

## Sheet: Before 1st feeding
Model	Df	AIC	BIC	logLik	deviance	Chisq	Df	Pr(>Chisq)
BW ~ 1 + (1|Day)	3	487.32	493.79	-240.66	481.32
BW ~ maternal + (1|Day)	4	488.55	497.18	-240.27	480.55	0.7685	1	0.3807
BW ~ maternal + paternal + (1|Day)	5	488.13	498.93	-239.07	478.13	2.4166	1	0.1201
BW ~ maternal * paternal + (1|Day)	6	489.83	502.78	-238.91	477.83	0.3015	1	0.5830
K ~ 1 + (1|Day)	3	-135.71	-129.23	70.852	-141.71
K ~ maternal + (1|Day)	4	-133.85	-125.22	70.926	-141.85	0.1472	1	0.7013
K ~ maternal + paternal + (1|Day)	5	-131.86	-121.07	70.930	-141.86	0.0087	1	0.9256
K ~ maternal * paternal + (1|Day)	6	-130.12	-117.17	71.061	-142.12	0.2608	1	0.6096
Length ~ 1 + (1|FishID) + (1|Day)	4	-997.16	-982.98	502.58	-1005.2
Length ~ maternal + (1|FishID) + (1|Day)	5	-997.28	-979.56	503.64	-1007.3	2.1218	1	0.14522
Length ~ maternal + paternal + (1|FishID) + (1|Day)	6	-999.26	-977.99	505.63	-1011.3	3.9733	1	0.04623
Length ~ maternal * paternal + (1|FishID) + (1|Day)	7	-997.29	-972.47	505.64	-1011.3	0.0318	1	0.85856
WBA ~ 1 + (1|FishID) + (1|Day)	4	-1269.2	-1255.0	638.59	-1277.2
WBA ~ maternal + (1|FishID) + (1|Day)	5	-1267.8	-1250.1	638.92	-1277.8	0.6700	1	0.4130
WBA ~ maternal + paternal + (1|FishID) + (1|Day)	6	-1268.4	-1247.1	640.18	-1280.4	2.5208	1	0.1124
WBA ~ maternal * paternal + (1|FishID) + (1|Day)	7	-1266.9	-1242.1	640.46	-1280.9	0.5548	1	0.4564
Depth ~ 1 + (1|FishID) + (1|Day)	4	-1663.8	-1649.7	835.92	-1671.8
Depth ~ maternal + (1|FishID) + (1|Day)	5	-1663.4	-1645.6	836.68	-1673.4	1.5165	1	0.2181
Depth ~ maternal + paternal + (1|FishID) + (1|Day)	6	-1661.8	-1640.5	836.89	-1673.8	0.4206	1	0.5166
Depth ~ maternal * paternal + (1|FishID) + (1|Day)	7	-1662.3	-1637.5	838.16	-1676.3	2.5349	1	0.1114
HL ~ 1 + (1|FishID) + (1|Day)	4	-1060.5	-1046.3	534.23	-1068.5
HL ~ maternal + (1|FishID) + (1|Day)	5	-1058.6	-1040.8	534.29	-1068.6	0.1213	1	0.7276
HL ~ maternal + paternal + (1|FishID) + (1|Day)	6	-1057.1	-1035.9	534.57	-1069.1	0.5678	1	0.4511
HL ~ maternal * paternal + (1|FishID) + (1|Day)	7	-1055.4	-1030.6	534.71	-1069.4	0.2730	1	0.6013
HLr ~ 1 + (1|FishID) + (1|Day)	4	838.41	852.59	-415.20	830.41
HLr ~ maternal + (1|FishID) + (1|Day)	5	839.20	856.93	-414.60	829.20	1.2014	1	0.2730
HLr ~ maternal + paternal + (1|FishID) + (1|Day)	6	840.01	861.28	-414.00	828.01	1.1957	1	0.2742
HLr ~ maternal * paternal + (1|FishID) + (1|Day)	7	841.81	866.63	-413.91	827.81	0.1982	1	0.6562
POL ~ 1 + (1|FishID) + (1|Day)	4	-1595.6	-1581.4	801.78	-1603.6
POL ~ maternal + (1|FishID) + (1|Day)	5	-1594.2	-1576.4	802.08	-1604.2	0.6023	1	0.4377
POL ~ maternal + paternal + (1|FishID) + (1|Day)	6	-1594.4	-1573.1	803.21	-1606.4	2.2475	1	0.1338
POL ~ maternal * paternal + (1|FishID) + (1|Day)	7	-1592.4	-1567.6	803.22	-1606.4	0.0251	1	0.8742
POLr ~ 1 + (1|FishID) + (1|Day)	4	348.49	362.67	-170.25	340.49
POLr ~ maternal + (1|FishID) + (1|Day)	5	350.49	368.21	-170.24	340.49	0.0038	1	0.9506
POLr ~ maternal + paternal + (1|FishID) + (1|Day)	6	352.33	373.61	-170.17	340.33	0.1546	1	0.6941
POLr ~ maternal * paternal + (1|FishID) + (1|Day)	7	354.32	379.14	-170.16	340.32	0.0118	1	0.9134
ED ~ 1 + (1|FishID) + (1|Day)	4	-1928.2	-1914.0	968.08	-1936.2
ED ~ maternal + (1|FishID) + (1|Day)	5	-1927.9	-1910.2	968.96	-1937.9	1.7487	1	0.1860
ED ~ maternal + paternal + (1|FishID) + (1|Day)	6	-1926.1	-1904.9	969.07	-1938.1	0.2201	1	0.6390
ED ~ maternal * paternal + (1|FishID) + (1|Day)	7	-1924.5	-1899.7	969.23	-1938.5	0.3240	1	0.5692
EDr ~ 1 + (1|FishID) + (1|Day)	4	110.853	125.03	-51.427	102.853
EDr ~ maternal + (1|FishID) + (1|Day)	5	102.280	120.01	-46.140	92.280	10.5735	1	0.001147
EDr ~ maternal + paternal + (1|FishID) + (1|Day)	6	94.415	115.69	-41.207	82.415	9.8654	1	0.001684
EDr ~ maternal * paternal + (1|FishID) + (1|Day)	7	95.405	120.22	-40.703	81.405	1.0092	1	0.315090
YSA ~ 1 + (1|FishID) + (1|Day)	4	-1321.1	-1307.0	664.56	-1329.1
YSA ~ maternal + (1|FishID) + (1|Day)	5	-1319.9	-1302.2	664.96	-1329.9	0.7875	1	0.3749
YSA ~ maternal + paternal + (1|FishID) + (1|Day)	6	-1318.1	-1296.8	665.04	-1330.1	0.1611	1	0.6881
YSA ~ maternal * paternal + (1|FishID) + (1|Day)	7	-1317.8	-1293.0	665.90	-1331.8	1.7336	1	0.1879
YSAr ~ 1 + (1|FishID) + (1|Day)	4	1505.3	1519.5	-748.65	1497.3
YSAr ~ maternal + (1|FishID) + (1|Day)	5	1505.2	1522.9	-747.62	1495.2	2.0681	1	0.1504
YSAr ~ maternal + paternal + (1|FishID) + (1|Day)	6	1505.3	1526.5	-746.66	1493.3	1.9148	1	0.1664
YSAr ~ maternal * paternal + (1|FishID) + (1|Day)	7	1505.9	1530.6	-745.94	1491.9	1.4499	1	0.2285
YSL ~ 1 + (1|FishID) + (1|Day)	4	-1050.2	-1036.0	529.09	-1058.2
YSL ~ maternal + (1|FishID) + (1|Day)	5	-1050.2	-1032.5	530.11	-1060.2	2.0359	1	0.1536
YSL ~ maternal + paternal + (1|FishID) + (1|Day)	6	-1048.3	-1027.0	530.14	-1060.3	0.0602	1	0.8062
YSL ~ maternal * paternal + (1|FishID) + (1|Day)	7	-1046.5	-1021.6	530.22	-1060.5	0.1704	1	0.6797
YSLr ~ 1 + (1|FishID) + (1|Day)	4	923.13	937.31	-457.56	915.13
YSLr ~ maternal + (1|FishID) + (1|Day)	5	924.15	941.87	-457.07	914.15	0.9815	1	0.3218
YSLr ~ maternal + paternal + (1|FishID) + (1|Day)	6	925.52	946.80	-456.76	913.52	0.6240	1	0.4296
YSLr ~ maternal * paternal + (1|FishID) + (1|Day)	7	927.39	952.20	-456.69	913.39	0.1392	1	0.7091
YSH ~ 1 + (1|FishID) + (1|Day)	4	-1302.3	-1288.1	655.16	-1310.3
YSH ~ maternal + (1|FishID) + (1|Day)	5	-1302.5	-1284.8	656.25	-1312.5	2.1705	1	0.1407
YSH ~ maternal + paternal + (1|FishID) + (1|Day)	6	-1302.2	-1281.0	657.12	-1314.2	1.7390	1	0.1873
YSH ~ maternal * paternal + (1|FishID) + (1|Day)	7	-1302.3	-1277.5	658.15	-1316.3	2.0666	1	0.1506
YSHr ~ 1 + (1|FishID) + (1|Day)	4	1499.3	1513.5	-745.67	1491.3
YSHr ~ maternal + (1|FishID) + (1|Day)	5	1499.1	1516.9	-744.57	1489.1	2.1937	1	0.13858
YSHr ~ maternal + paternal + (1|FishID) + (1|Day)	6	1497.5	1518.8	-742.75	1485.5	3.6379	1	0.05648	.
YSHr ~ maternal * paternal + (1|FishID) + (1|Day)	7	1498.4	1523.2	-742.18	1484.4	1.1338	1	0.28697
YSV ~ 1 + (1|FishID) + (1|Day)	4	-2232.8	-2218.6	1120.4	-2240.8
YSV ~ maternal + (1|FishID) + (1|Day)	5	-2231.5	-2213.8	1120.8	-2241.5	0.7073	1	0.4003
YSV ~ maternal + paternal + (1|FishID) + (1|Day)	6	-2230.4	-2209.2	1121.2	-2242.4	0.9403	1	0.3322
YSV ~ maternal * paternal + (1|FishID) + (1|Day)	7	-2229.9	-2205.1	1122.0	-2243.9	1.5022	1	0.2203

## Sheet: After 3 weeks of feeding
Model	Df	AIC	BIC	logLik	deviance	Chisq	Df	Pr(>Chisq)
BW ~ 1 + (1|Day)	3	784.44	790.92	-389.22	778.44
BW ~ paternal + (1|FishID) + (1|Day)	5	788.03	798.82	-389.01	778.03	0.4120	2	0.8138
BW ~ paternal + maternal + (1|FishID) + (1|Day)	6	790.01	802.97	-389.01	778.01	0.0145	1	0.9040
BW ~ paternal * maternal + (1|FishID) + (1|Day)	7	792.01	807.12	-389.00	778.01	0.0077	1	0.9302
K ~ 1 + (1|Day)	3	-186.57	-180.09	96.283	-192.57
K ~ paternal + (1|Day)	4	-186.03	-177.39	97.013	-194.03	1.4612	1	0.2267
K ~ paternal + maternal + (1|Day)	6	-184.75	-171.80	98.375	-196.75	2.7241	2	0.2561
K ~ paternal * maternal + (1|Day)	7	-182.81	-167.70	98.407	-196.81	0.0622	1	0.8030
Length ~ 1 + (1|FishID) + (1|Day)	4	-285.33	-273.92	146.66	-293.33
Length ~ paternal + (1|FishID) + (1|Day)	5	-283.34	-269.08	146.67	-293.34	0.0105	1	0.9182
Length ~ paternal + maternal + (1|FishID) + (1|Day)	6	-282.32	-265.21	147.16	-294.32	0.9790	1	0.3224
Length ~ paternal * maternal + (1|FishID) + (1|Day)	7	-280.38	-260.42	147.19	-294.38	0.0606	1	0.8055
Depth ~ 1 + (1|FishID) + (1|Day)	4	-326.64	-315.24	167.32	-334.64
Depth ~ paternal + (1|FishID) + (1|Day)	5	-325.22	-310.96	167.61	-335.22	0.5753	1	0.4482
Depth ~ paternal + maternal + (1|FishID) + (1|Day)	6	-323.26	-306.15	167.63	-335.26	0.0440	1	0.8339
Depth ~ paternal * maternal + (1|FishID) + (1|Day)	7	-321.42	-301.45	167.71	-335.42	0.1568	1	0.6921
HL ~ 1 + (1|FishID) + (1|Day)	4	-410.06	-398.65	209.03	-418.06
HL ~ paternal + (1|FishID) + (1|Day)	5	-408.09	-393.83	209.05	-418.09	0.0354	1	0.8508
HL ~ paternal + maternal + (1|FishID) + (1|Day)	6	-406.10	-388.98	209.05	-418.10	0.0016	1	0.9678
HL ~ paternal * maternal + (1|FishID) + (1|Day)	7	-404.19	-384.23	209.10	-418.19	0.0963	1	0.7563
HLr ~ 1 + (1|FishID) + (1|Day)	4	339.35	350.75	-165.67	331.35
HLr ~ paternal + (1|FishID) + (1|Day)	5	330.67	344.93	-160.34	320.67	10.6753	1	0.001086
HLr ~ paternal + maternal + (1|FishID) + (1|Day)	6	332.46	349.58	-160.23	320.46	0.2067	1	0.649334
HLr ~ paternal * maternal + (1|FishID) + (1|Day)	7	331.84	351.81	-158.92	317.84	2.6198	1	0.105536
POL ~ 1 + (1|FishID) + (1|Day)	4	-597.47	-586.06	302.73	-605.47
POL ~ paternal + (1|FishID) + (1|Day)	5	-596.69	-582.43	303.34	-606.69	1.2192	1	0.2695
POL ~ paternal + maternal + (1|FishID) + (1|Day)	6	-595.39	-578.28	303.69	-607.39	0.7026	1	0.4019
POL ~ paternal * maternal + (1|FishID) + (1|Day)	7	-593.40	-573.44	303.70	-607.40	0.0114	1	0.9148
POLr ~ 1 + (1|FishID) + (1|Day)	4	-951.99	-940.58	479.99	-959.99
POLr ~ paternal + (1|FishID) + (1|Day)	5	-952.05	-937.79	481.02	-962.05	2.0581	1	0.1514
POLr ~ paternal + maternal + (1|FishID) + (1|Day)	6	-950.05	-932.94	481.02	-962.05	0.0016	1	0.9685
POLr ~ paternal * maternal + (1|FishID) + (1|Day)	7	-948.34	-928.37	481.17	-962.34	0.2876	1	0.5918
ED ~ 1 + (1|FishID) + (1|Day)	4	-650.34	-638.93	329.17	-658.34
ED ~ paternal + (1|FishID) + (1|Day)	5	-651.08	-636.82	330.54	-661.08	2.7400	1	0.09787
ED ~ paternal + maternal + (1|FishID) + (1|Day)	6	-649.13	-632.02	330.56	-661.13	0.0475	1	0.82745
ED ~ paternal * maternal + (1|FishID) + (1|Day)	7	-647.16	-627.20	330.58	-661.16	0.0361	1	0.84938
EDr ~ 1 + (1|FishID) + (1|Day)	4	174.78	186.18	-83.388	166.78
EDr ~ paternal + (1|FishID) + (1|Day)	5	172.27	186.53	-81.133	162.27	4.5094	1	0.03371
EDr ~ paternal + maternal + (1|FishID) + (1|Day)	6	169.35	186.47	-78.678	157.35	4.9109	1	0.02669
EDr ~ paternal * maternal + (1|FishID) + (1|Day)	7	170.91	190.87	-78.454	156.91	0.4467	1	0.50390

## Sheet: Metabolic Rate
Model	Df	AIC	BIC	logLik	deviance	Chisq	Df	Pr(>Chisq)
RMR ~ 1 + (1|FishID) + (1|Day)	3	-338.82	-332.85	172.41	-344.82
RMR ~ maternal + (1|FishID) + (1|Day)	4	-341.13	-333.17	174.56	-349.13	4.3086	1	0.03792
RMR ~ maternal + paternal + (1|FishID) + (1|Day)	5	-339.40	-329.46	174.70	-349.40	0.2732	1	0.60118
RMR ~ maternal * paternal + (1|FishID) + (1|Day)	6	-337.63	-325.70	174.81	-349.63	0.2282	1	0.63285
SMR ~ 1 + (1|FishID) + (1|Day)	3	-339.74	-333.72	172.87	-345.74
SMR ~ maternal + (1|FishID) + (1|Day)	4	-343.15	-335.12	175.58	-351.15	5.4121	1	0.0200
SMR ~ maternal + paternal + (1|FishID) + (1|Day)	5	-341.16	-331.13	175.58	-351.16	0.0103	1	0.9190
SMR ~ maternal * paternal + (1|FishID) + (1|Day)	6	-339.16	-327.12	175.58	-351.16	0.0001	1	0.9928

## Sheet: Global methylation
Model	Df	AIC	BIC	logLik	deviance	Chisq	Df	Pr(>Chisq)
dC ~ 1 + (1|Day)	3	96.206	101.820	-45.103	90.206
dC ~ 1 + Maternal + (1|Day)	4	82.361	89.846	-37.181	74.361	15.8450	1	6.875e-05
dC ~ 1 + Maternal + Paternal + (1|Day)	5	84.222	93.578	-37.111	74.222	0.1393	1	0.7090200
dC ~ 1 + Maternal * Paternal + (1|Day)	6	74.012	85.239	-31.006	62.012	12.2101	1	0.0004753
mdC ~ 1 + (1|Day)	3	99.913	105.527	-46.957	93.913
mdC ~ 1 + Maternal + (1|Day)	4	66.715	74.200	-29.357	58.715	35.1984	1	2.978e-09
mdC ~ 1 + Maternal + Paternal + (1|Day)	5	66.177	75.533	-28.089	56.177	2.5372	1	0.111189
mdC ~ 1 + Maternal * Paternal + (1|Day)	6	58.784	70.011	-23.392	46.784	9.3934	1	0.002178
5cadC ~ 1 + (1|Day)	3	-8.615	-3.001	7.307	-14.615
5cadC ~ 1 + Maternal + (1|Day)	4	-33.261	-25.776	20.630	-41.261	26.646	1	2.444e-07
5cadC ~ 1 + Maternal + Paternal + (1|Day)	5	-42.863	-33.507	26.432	-52.863	11.603	1	0.0006586
5cadC ~ 1 + Maternal * Paternal + (1|Day)	6	-52.736	-41.508	32.368	-64.736	11.872	1	0.0005697

## Sheet: Gene expression
Carbohydrates metabolism										AA catabolism										Energy										Mitochondria										Other
Model	Df	AIC	BIC	logLik	deviance	Chisq	Df	Pr(>Chisq)		Model	Df	AIC	BIC	logLik	deviance	Chisq	Df	Pr(>Chisq)		Model	Df	AIC	BIC	logLik	deviance	Chisq	Df	Pr(>Chisq)		Model	Df	AIC	BIC	logLik	deviance	Chisq	Df	Pr(>Chisq)		Model	Df	AIC	BIC	logLik	deviance	Chisq	Df	Pr(>Chisq)
glut1ab										gls										ogdha										ppargc1a										crybbb
mRNAlevels ~ 1 + (1|Day)	3	-64.021	-58.407	35.010	-70.021					mRNAlevels ~ 1 + (1|Day)	3	-168.75	-163.13	87.374	-174.75					mRNAlevels ~ 1 + (1|Day)	3	-110.73	-105.115	58.364	-116.73					mRNAlevels ~ 1 + (1|Day)	3	-125.12	-119.51	65.562	-131.12					mRNAlevels ~ 1 + (1|Day)	3	-11.8324	-6.2820	8.9162	-17.832
mRNAlevels ~ 1 + Sex + (1|Day)	4	-62.029	-54.544	35.014	-70.029	0.0078	1	0.9295		mRNAlevels ~ 1 + Sex + (1|Day)	4	-167.13	-159.65	87.567	-175.13	0.3874	1	0.5337		mRNAlevels ~ 1 + Sex + (1|Day)	4	-109.35	-101.862	58.673	-117.35	0.6177	1	0.43190		mRNAlevels ~ 1 + Sex + (1|Day)	4	-124.69	-117.20	66.342	-132.69	1.5606	1	0.2116		mRNAlevels ~ 1 + Sex + (1|Day)	4	-9.9124	-2.5118	8.9562	-17.912	0.0800	1	0.77733
mRNAlevels ~ 1 + Sex + Maternal + (1|Day)	5	-60.203	-50.847	35.101	-70.203	0.1740	1	0.6766		mRNAlevels ~ 1 + Sex + Maternal + (1|Day)	5	-165.27	-155.91	87.634	-175.27	0.1342	1	0.7141		mRNAlevels ~ 1 + Sex + Maternal + (1|Day)	5	-110.40	-101.045	60.201	-120.40	3.0550	1	0.08049		mRNAlevels ~ 1 + Sex + Maternal + (1|Day)	5	-123.04	-113.69	66.521	-133.04	0.3571	1	0.5501		mRNAlevels ~ 1 + Sex + Maternal + (1|Day)	5	-12.1000	-2.8493	11.0500	-22.100	4.1876	1	0.04072
mRNAlevels ~ 1 + Sex + Maternal + Paternal + (1|Day)	6	-58.598	-47.371	35.299	-70.598	0.3953	1	0.5295		mRNAlevels ~ 1 + Sex + Maternal + Paternal + (1|Day)	6	-165.21	-153.98	88.604	-177.21	1.9390	1	0.1638		mRNAlevels ~ 1 + Sex + Maternal + Paternal + (1|Day)	6	-108.85	-97.624	60.426	-120.85	0.4497	1	0.50249		mRNAlevels ~ 1 + Sex + Maternal + Paternal + (1|Day)	6	-121.45	-110.22	66.724	-133.45	0.4064	1	0.5238		mRNAlevels ~ 1 + Sex + Maternal + Paternal + (1|Day)	6	-13.1543	-2.0534	12.5771	-25.154	3.0543	1	0.08053
mRNAlevels ~ 1 + Sex + Maternal * Paternal + (1|Day)	7	-56.759	-43.660	35.379	-70.759	0.1605	1	0.6887		mRNAlevels ~ 1 + Sex + Maternal * Paternal + (1|Day)	7	-163.48	-150.38	88.741	-177.48	0.2735	1	0.6010		mRNAlevels ~ 1 + Sex + Maternal * Paternal + (1|Day)	7	-108.82	-95.722	61.410	-122.82	1.9689	1	0.16057		mRNAlevels ~ 1 + Sex + Maternal * Paternal + (1|Day)	7	-119.69	-106.60	66.847	-133.69	0.2458	1	0.6201		mRNAlevels ~ 1 + Sex + Maternal * Paternal + (1|Day)	7	-11.9327	1.0183	12.9664	-25.933	0.7785	1	0.37761
glut1ba										gs										ogdhb										parkin
mRNAlevels ~ 1 + (1|Day)	3	-109.85	-104.235	57.924	-115.85					mRNAlevels ~ 1 + (1|Day)	3	-67.192	-61.578	36.596	-73.192					mRNAlevels ~ 1 + (1|Day)	3	-58.640	-53.027	32.320	-64.640					mRNAlevels ~ 1 + (1|Day)	3	-99.548	-93.934	52.774	-105.55					dnmt3aa
mRNAlevels ~ 1 + Sex + (1|Day)	4	-108.08	-100.600	58.042	-116.08	0.2356	1	0.6274271		mRNAlevels ~ 1 + Sex + (1|Day)	4	-65.456	-57.971	36.728	-73.456	0.2645	1	0.6070		mRNAlevels ~ 1 + Sex + (1|Day)	4	-56.934	-49.449	32.467	-64.934	0.2937	1	0.5878		mRNAlevels ~ 1 + Sex + (1|Day)	4	-98.279	-90.794	53.140	-106.28	0.7314	1	0.39243		mRNAlevels ~ 1 + (1|Day)	3	-129.92	-124.31	67.961	-135.92
mRNAlevels ~ 1 + Sex + Maternal + (1|Day)	5	-106.64	-97.286	58.321	-116.64	0.5580	1	0.4550563		mRNAlevels ~ 1 + Sex + Maternal + (1|Day)	5	-63.920	-54.564	36.960	-73.920	0.4643	1	0.4956		mRNAlevels ~ 1 + Sex + Maternal + (1|Day)	5	-56.490	-47.134	33.245	-66.490	1.5557	1	0.2123		mRNAlevels ~ 1 + Sex + Maternal + (1|Day)	5	-96.324	-86.968	53.162	-106.32	0.0453	1	0.83139		mRNAlevels ~ 1 + Sex + (1|Day)	4	-128.50	-121.02	68.251	-136.50	0.5804	1	0.4462
mRNAlevels ~ 1 + Sex + Maternal + Paternal + (1|Day)	6	-117.81	-106.579	64.903	-129.81	13.1637	1	0.0002854		mRNAlevels ~ 1 + Sex + Maternal + Paternal + (1|Day)	6	-62.224	-50.997	37.112	-74.224	0.3039	1	0.5814		mRNAlevels ~ 1 + Sex + Maternal + Paternal + (1|Day)	6	-54.721	-43.494	33.361	-66.721	0.2313	1	0.6305		mRNAlevels ~ 1 + Sex + Maternal + Paternal + (1|Day)	6	-98.649	-87.421	55.324	-110.65	4.3243	1	0.03757		mRNAlevels ~ 1 + Sex + Maternal + (1|Day)	5	-128.69	-119.33	69.344	-138.69	2.1860	1	0.1393
mRNAlevels ~ 1 + Sex + Maternal * Paternal + (1|Day)	7	-115.82	-102.719	64.909	-129.82	0.0109	1	0.9168010		mRNAlevels ~ 1 + Sex + Maternal * Paternal + (1|Day)	7	-60.228	-47.129	37.114	-74.228	0.0033	1	0.9540		mRNAlevels ~ 1 + Sex + Maternal * Paternal + (1|Day)	7	-52.778	-39.680	33.389	-66.778	0.0571	1	0.8111		mRNAlevels ~ 1 + Sex + Maternal * Paternal + (1|Day)	7	-96.896	-83.798	55.448	-110.90	0.2476	1	0.61877		mRNAlevels ~ 1 + Sex + Maternal + Paternal + (1|Day)	6	-127.75	-116.52	69.872	-139.75	1.0572	1	0.3039
glut1bb										hibadh										ogdh										bnip3b										mRNAlevels ~ 1 + Sex + Maternal * Paternal + (1|Day)	7	-126.07	-112.97	70.033	-140.07	0.3214	1	0.5707
mRNAlevels ~ 1 + (1|Day)	3	-98.666	-93.053	52.333	-104.67					mRNAlevels ~ 1 + (1|Day)	3	-108.48	-102.862	57.238	-114.48					mRNAlevels ~ 1 + (1|Day)	3	-93.258	-87.644	49.629	-99.258					mRNAlevels ~ 1 + (1|Day)	3	-140.51	-134.90	73.256	-146.51					dnmt3ab1
mRNAlevels ~ 1 + Sex + (1|Day)	4	-97.671	-90.187	52.836	-105.67	1.0051	1	0.31607		mRNAlevels ~ 1 + Sex + (1|Day)	4	-107.68	-100.191	57.838	-115.68	1.2001	1	0.2733		mRNAlevels ~ 1 + Sex + (1|Day)	4	-92.094	-84.609	50.047	-100.094	0.8359	1	0.36057		mRNAlevels ~ 1 + Sex + (1|Day)	4	-140.38	-132.89	74.190	-148.38	1.8669	1	0.1718		mRNAlevels ~ 1 + (1|Day)	3	-106.47	-100.852	56.233	-112.47
mRNAlevels ~ 1 + Sex + Maternal + (1|Day)	5	-96.003	-86.647	53.001	-106.00	0.3314	1	0.56486		mRNAlevels ~ 1 + Sex + Maternal + (1|Day)	5	-106.53	-97.175	58.266	-116.53	0.8549	1	0.3552		mRNAlevels ~ 1 + Sex + Maternal + (1|Day)	5	-90.113	-80.757	50.056	-100.113	0.0193	1	0.88963		mRNAlevels ~ 1 + Sex + Maternal + (1|Day)	5	-138.52	-129.17	74.261	-148.52	0.1425	1	0.7058		mRNAlevels ~ 1 + Sex + (1|Day)	4	-104.67	-97.180	56.332	-112.67	0.1994	1	0.6552
mRNAlevels ~ 1 + Sex + Maternal + Paternal + (1|Day)	6	-98.816	-87.589	55.408	-110.82	4.8136	1	0.02824		mRNAlevels ~ 1 + Sex + Maternal + Paternal + (1|Day)	6	-126.89	-115.661	69.444	-138.89	22.3575	1	2.263e-06		mRNAlevels ~ 1 + Sex + Maternal + Paternal + (1|Day)	6	-92.654	-81.426	52.327	-104.654	4.5409	1	0.03309		mRNAlevels ~ 1 + Sex + Maternal + Paternal + (1|Day)	6	-137.57	-126.34	74.783	-149.57	1.0442	1	0.3069		mRNAlevels ~ 1 + Sex + Maternal + (1|Day)	5	-104.09	-94.733	57.044	-114.09	1.4239	1	0.2328
mRNAlevels ~ 1 + Sex + Maternal * Paternal + (1|Day)	7	-96.851	-83.753	55.426	-110.85	0.0351	1	0.85129		mRNAlevels ~ 1 + Sex + Maternal * Paternal + (1|Day)	7	-125.00	-111.905	69.502	-139.00	0.1151	1	0.7344		mRNAlevels ~ 1 + Sex + Maternal * Paternal + (1|Day)	7	-92.022	-78.923	53.011	-106.022	1.3681	1	0.24213		mRNAlevels ~ 1 + Sex + Maternal * Paternal + (1|Day)	7	-136.29	-123.19	75.145	-150.29	0.7236	1	0.3950		mRNAlevels ~ 1 + Sex + Maternal + Paternal + (1|Day)	6	-102.59	-91.363	57.295	-114.59	0.5014	1	0.4789
glut4a										hibadhb										cs										bnip3a										mRNAlevels ~ 1 + Sex + Maternal * Paternal + (1|Day)	7	-100.78	-87.678	57.388	-114.78	0.1868	1	0.6656
mRNAlevels ~ 1 + (1|Day)	3	-125.53	-119.91	65.763	-131.53					mRNAlevels ~ 1 + (1|Day)	3	19.272	24.886	-6.6360	13.272					mRNAlevels ~ 1 + (1|Day)	3	-32.939	-27.325	19.469	-38.939					mRNAlevels ~ 1 + (1|Day)	3	-130.55	-124.93	68.274	-136.55					dnmt3ab2
mRNAlevels ~ 1 + Sex + (1|Day)	4	-124.53	-117.05	66.266	-132.53	1.0057	1	0.31592		mRNAlevels ~ 1 + Sex + (1|Day)	4	21.110	28.594	-6.5548	13.110	0.1625	1	0.6869		mRNAlevels ~ 1 + Sex + (1|Day)	4	-30.940	-23.455	19.470	-38.940	0.0011	1	0.97307		mRNAlevels ~ 1 + Sex + (1|Day)	4	-136.02	-128.53	72.009	-144.02	7.4710	1	0.00627		mRNAlevels ~ 1 + (1|Day)	3	-142.63	-137.02	74.316	-148.63
mRNAlevels ~ 1 + Sex + Maternal + (1|Day)	5	-122.81	-113.45	66.406	-132.81	0.2802	1	0.59659		mRNAlevels ~ 1 + Sex + Maternal + (1|Day)	5	23.043	32.399	-6.5214	13.043	0.0668	1	0.7960		mRNAlevels ~ 1 + Sex + Maternal + (1|Day)	5	-37.472	-28.116	23.736	-47.472	8.5318	1	0.00349		mRNAlevels ~ 1 + Sex + Maternal + (1|Day)	5	-134.59	-125.23	72.294	-144.59	0.5699	1	0.45031		mRNAlevels ~ 1 + Sex + (1|Day)	4	-140.91	-133.43	74.457	-148.91	0.2826	1	0.59499
mRNAlevels ~ 1 + Sex + Maternal + Paternal + (1|Day)	6	-124.19	-112.96	68.096	-136.19	3.3800	1	0.06599		mRNAlevels ~ 1 + Sex + Maternal + Paternal + (1|Day)	6	24.717	35.944	-6.3583	12.717	0.3261	1	0.5679		mRNAlevels ~ 1 + Sex + Maternal + Paternal + (1|Day)	6	-35.977	-24.750	23.988	-47.977	0.5053	1	0.47719		mRNAlevels ~ 1 + Sex + Maternal + Paternal + (1|Day)	6	-135.15	-123.93	73.577	-147.15	2.5644	1	0.10930		mRNAlevels ~ 1 + Sex + Maternal + (1|Day)	5	-142.29	-132.94	76.146	-152.29	3.3784	1	0.06606
mRNAlevels ~ 1 + Sex + Maternal * Paternal + (1|Day)	7	-123.37	-110.27	68.684	-137.37	1.1760	1	0.27817		mRNAlevels ~ 1 + Sex + Maternal * Paternal + (1|Day)	7	24.178	37.277	-5.0892	10.178	2.5383	1	0.1111		mRNAlevels ~ 1 + Sex + Maternal * Paternal + (1|Day)	7	-34.291	-21.193	24.145	-48.291	0.3141	1	0.57518		mRNAlevels ~ 1 + Sex + Maternal * Paternal + (1|Day)	7	-136.06	-122.96	75.028	-150.06	2.9029	1	0.08842		mRNAlevels ~ 1 + Sex + Maternal + Paternal + (1|Day)	6	-142.46	-131.23	77.231	-154.46	2.1696	1	0.14077
																				cs										opa1 (LOC110523899)										mRNAlevels ~ 1 + Sex + Maternal * Paternal + (1|Day)	7	-141.82	-128.73	77.912	-155.82	1.3632	1	0.24298
hk1																				mRNAlevels ~ 1 + (1|Day)	3	-49.923	-44.310	27.962	-55.923					mRNAlevels ~ 1 + (1|Day)	3	-112.67	-107.06	59.336	-118.67					dnmt3ba2
mRNAlevels ~ 1 + (1|Day)	3	-136.13	-130.52	71.065	-142.13															mRNAlevels ~ 1 + Sex + (1|Day)	4	-47.962	-40.477	27.981	-55.962	0.0390	1	0.843469		mRNAlevels ~ 1 + Sex + (1|Day)	4	-112.19	-104.70	60.095	-120.19	1.5181	1	0.217910		mRNAlevels ~ 1 + (1|Day)	3	-130.07	-124.46	68.036	-136.07
mRNAlevels ~ 1 + Sex + (1|Day)	4	-134.15	-126.67	71.077	-142.15	0.0223	1	0.88130												mRNAlevels ~ 1 + Sex + Maternal + (1|Day)	5	-53.642	-44.286	31.821	-63.642	7.6797	1	0.005584		mRNAlevels ~ 1 + Sex + Maternal + (1|Day)	5	-110.23	-100.88	60.116	-120.23	0.0429	1	0.835937		mRNAlevels ~ 1 + Sex + (1|Day)	4	-128.18	-120.70	68.092	-136.18	0.1113	1	0.7387
mRNAlevels ~ 1 + Sex + Maternal + (1|Day)	5	-134.07	-124.72	72.036	-144.07	1.9179	1	0.16609												mRNAlevels ~ 1 + Sex + Maternal + Paternal + (1|Day)	6	-51.935	-40.707	31.967	-63.935	0.2926	1	0.588568		mRNAlevels ~ 1 + Sex + Maternal + Paternal + (1|Day)	6	-116.05	-104.83	64.026	-128.05	7.8197	1	0.005168		mRNAlevels ~ 1 + Sex + Maternal + (1|Day)	5	-127.60	-118.24	68.799	-137.60	1.4143	1	0.2343
mRNAlevels ~ 1 + Sex + Maternal + Paternal + (1|Day)	6	-135.04	-123.81	73.520	-147.04	2.9692	1	0.08487												mRNAlevels ~ 1 + Sex + Maternal * Paternal + (1|Day)	7	-52.679	-39.581	33.340	-66.679	2.7448	1	0.097570		mRNAlevels ~ 1 + Sex + Maternal * Paternal + (1|Day)	7	-114.82	-101.72	64.410	-128.82	0.7667	1	0.381248		mRNAlevels ~ 1 + Sex + Maternal + Paternal + (1|Day)	6	-125.79	-114.56	68.894	-137.79	0.1904	1	0.6626
mRNAlevels ~ 1 + Sex + Maternal * Paternal + (1|Day)	7	-134.39	-121.29	74.194	-148.39	1.3484	1	0.24556												cs										opa1 (LOC110524027)										mRNAlevels ~ 1 + Sex + Maternal * Paternal + (1|Day)	7	-124.69	-111.59	69.346	-138.69	0.9044	1	0.3416
hk2																				mRNAlevels ~ 1 + (1|Day)	3	-171.96	-166.34	88.979	-177.96					mRNAlevels ~ 1 + (1|Day)	3	-123.99	-118.37	64.993	-129.99					dnmt3ba1
mRNAlevels ~ 1 + (1|Day)	3	-142.14	-136.53	74.070	-148.14															mRNAlevels ~ 1 + Sex + (1|Day)	4	-170.78	-163.29	89.389	-178.78	0.8210	1	0.3649		mRNAlevels ~ 1 + Sex + (1|Day)	4	-123.55	-116.06	65.773	-131.55	1.5601	1	0.21165		mRNAlevels ~ 1 + (1|Day)	3	-81.233	-75.619	43.616	-87.233
mRNAlevels ~ 1 + Sex + (1|Day)	4	-140.53	-133.05	74.268	-148.53	0.3942	1	0.53008												mRNAlevels ~ 1 + Sex + Maternal + (1|Day)	5	-168.79	-159.43	89.395	-178.79	0.0112	1	0.9157		mRNAlevels ~ 1 + Sex + Maternal + (1|Day)	5	-121.55	-112.19	65.774	-131.55	0.0023	1	0.96189		mRNAlevels ~ 1 + Sex + (1|Day)	4	-79.431	-71.946	43.715	-87.431	0.1979	1	0.6564
mRNAlevels ~ 1 + Sex + Maternal + (1|Day)	5	-143.05	-133.69	76.526	-153.05	4.5159	1	0.03358												mRNAlevels ~ 1 + Sex + Maternal + Paternal + (1|Day)	6	-166.86	-155.63	89.430	-178.86	0.0706	1	0.7904		mRNAlevels ~ 1 + Sex + Maternal + Paternal + (1|Day)	6	-122.51	-111.28	67.253	-134.51	2.9577	1	0.08547		mRNAlevels ~ 1 + Sex + Maternal + (1|Day)	5	-77.479	-68.123	43.740	-87.479	0.0484	1	0.8260
mRNAlevels ~ 1 + Sex + Maternal + Paternal + (1|Day)	6	-141.56	-130.34	76.782	-153.56	0.5125	1	0.47404												mRNAlevels ~ 1 + Sex + Maternal * Paternal + (1|Day)	7	-165.22	-152.13	89.612	-179.22	0.3635	1	0.5466		mRNAlevels ~ 1 + Sex + Maternal * Paternal + (1|Day)	7	-123.49	-110.39	68.744	-137.49	2.9820	1	0.08420		mRNAlevels ~ 1 + Sex + Maternal + Paternal + (1|Day)	6	-76.536	-65.308	44.268	-88.536	1.0565	1	0.3040
mRNAlevels ~ 1 + Sex + Maternal * Paternal + (1|Day)	7	-140.57	-127.47	77.286	-154.57	1.0084	1	0.31528																						mfn2										mRNAlevels ~ 1 + Sex + Maternal * Paternal + (1|Day)	7	-74.801	-61.703	44.401	-88.801	0.2656	1	0.6063
pfkla																														mRNAlevels ~ 1 + (1|Day)	3	-131.36	-125.75	68.679	-137.36					dnmt3bba1
mRNAlevels ~ 1 + (1|Day)	3	-67.825	-62.212	36.913	-73.825																									mRNAlevels ~ 1 + Sex + (1|Day)	4	-129.48	-121.99	68.739	-137.48	0.1198	1	0.7292		mRNAlevels ~ 1 + (1|Day)	3	-108.70	-103.088	57.351	-114.70
mRNAlevels ~ 1 + Sex + (1|Day)	4	-66.681	-59.197	37.341	-74.681	0.8563	1	0.35476																						mRNAlevels ~ 1 + Sex + Maternal + (1|Day)	5	-129.22	-119.87	69.612	-139.22	1.7451	1	0.1865		mRNAlevels ~ 1 + Sex + (1|Day)	4	-107.19	-99.709	57.597	-115.19	0.4923	1	0.4829
mRNAlevels ~ 1 + Sex + Maternal + (1|Day)	5	-69.690	-60.334	39.845	-79.690	5.0088	1	0.02522																						mRNAlevels ~ 1 + Sex + Maternal + Paternal + (1|Day)	6	-128.37	-117.14	70.184	-140.37	1.1443	1	0.2848		mRNAlevels ~ 1 + Sex + Maternal + (1|Day)	5	-105.97	-96.610	57.983	-115.97	0.7716	1	0.3797
mRNAlevels ~ 1 + Sex + Maternal + Paternal + (1|Day)	6	-67.813	-56.586	39.907	-79.813	0.1228	1	0.72606																						mRNAlevels ~ 1 + Sex + Maternal * Paternal + (1|Day)	7	-126.37	-113.27	70.184	-140.37	0.0002	1	0.9895		mRNAlevels ~ 1 + Sex + Maternal + Paternal + (1|Day)	6	-105.42	-94.189	58.708	-117.42	1.4509	1	0.2284
mRNAlevels ~ 1 + Sex + Maternal * Paternal + (1|Day)	7	-66.100	-53.001	40.050	-80.100	0.2866	1	0.59244																						mfn1 (LOC110524016)										mRNAlevels ~ 1 + Sex + Maternal * Paternal + (1|Day)	7	-103.58	-90.479	58.789	-117.58	0.1612	1	0.6880
pfklb																														mRNAlevels ~ 1 + (1|Day)	3	-145.49	-139.94	75.746	-151.49					dnmt3bba2
mRNAlevels ~ 1 + (1|Day)	3	-117.17	-111.56	61.586	-123.17																									mRNAlevels ~ 1 + Sex + (1|Day)	4	-146.09	-138.69	77.045	-154.09	2.5981	1	0.1070		mRNAlevels ~ 1 + (1|Day)	3	-86.266	-80.653	46.133	-92.266
mRNAlevels ~ 1 + Sex + (1|Day)	4	-118.03	-110.55	63.017	-126.03	2.8619	1	0.0907																						mRNAlevels ~ 1 + Sex + Maternal + (1|Day)	5	-144.47	-135.22	77.236	-154.47	0.3831	1	0.5359		mRNAlevels ~ 1 + Sex + (1|Day)	4	-85.045	-77.560	46.523	-93.045	0.7787	1	0.377526
mRNAlevels ~ 1 + Sex + Maternal + (1|Day)	5	-117.12	-107.77	63.561	-127.12	1.0875	1	0.2970																						mRNAlevels ~ 1 + Sex + Maternal + Paternal + (1|Day)	6	-143.66	-132.56	77.829	-155.66	1.1843	1	0.2765		mRNAlevels ~ 1 + Sex + Maternal + (1|Day)	5	-90.252	-80.896	50.126	-100.252	7.2066	1	0.007263
mRNAlevels ~ 1 + Sex + Maternal + Paternal + (1|Day)	6	-115.17	-103.95	63.586	-127.17	0.0514	1	0.8207																						mRNAlevels ~ 1 + Sex + Maternal * Paternal + (1|Day)	7	-143.19	-130.24	78.596	-157.19	1.5350	1	0.2154		mRNAlevels ~ 1 + Sex + Maternal + Paternal + (1|Day)	6	-88.678	-77.450	50.339	-100.678	0.4260	1	0.513942
mRNAlevels ~ 1 + Sex + Maternal * Paternal + (1|Day)	7	-113.72	-100.62	63.858	-127.72	0.5434	1	0.4610																						mfn1a (LOC110529965)										mRNAlevels ~ 1 + Sex + Maternal * Paternal + (1|Day)	7	-88.442	-75.344	51.221	-102.442	1.7645	1	0.184062
pfkmaa																														mRNAlevels ~ 1 + (1|Day)	3	-73.751	-68.200	39.875	-79.751					dnmt3bbb
mRNAlevels ~ 1 + (1|Day)	3	-83.131	-77.517	44.565	-89.131																									mRNAlevels ~ 1 + Sex + (1|Day)	4	-73.309	-65.908	40.654	-81.309	1.5584	1	0.21190		mRNAlevels ~ 1 + (1|Day)	3	-95.716	-90.103	50.858	-101.72
mRNAlevels ~ 1 + Sex + (1|Day)	4	-82.528	-75.044	45.264	-90.528	1.3974	1	0.2372																						mRNAlevels ~ 1 + Sex + Maternal + (1|Day)	5	-71.332	-62.081	40.666	-81.332	0.0230	1	0.87933		mRNAlevels ~ 1 + Sex + (1|Day)	4	-94.388	-86.903	51.194	-102.39	0.6717	1	0.412460
mRNAlevels ~ 1 + Sex + Maternal + (1|Day)	5	-81.159	-71.803	45.580	-91.159	0.6307	1	0.4271																						mRNAlevels ~ 1 + Sex + Maternal + Paternal + (1|Day)	6	-69.397	-58.297	40.699	-81.397	0.0654	1	0.79812		mRNAlevels ~ 1 + Sex + Maternal + (1|Day)	5	-100.555	-91.199	55.277	-110.56	8.1670	1	0.004266
mRNAlevels ~ 1 + Sex + Maternal + Paternal + (1|Day)	6	-94.332	-83.105	53.166	-106.332	15.1731	1	9.809e-05																						mRNAlevels ~ 1 + Sex + Maternal * Paternal + (1|Day)	7	-71.091	-58.140	42.546	-85.091	3.6940	1	0.05461		mRNAlevels ~ 1 + Sex + Maternal + Paternal + (1|Day)	6	-104.830	-93.603	58.415	-116.83	6.2754	1	0.012243
mRNAlevels ~ 1 + Sex + Maternal * Paternal + (1|Day)	7	-92.546	-79.447	53.273	-106.546	0.2137	1	0.6439																						fis1(LOC110500580)										mRNAlevels ~ 1 + Sex + Maternal * Paternal + (1|Day)	7	-102.833	-89.735	58.417	-116.83	0.0027	1	0.958211
pfkmab																														mRNAlevels ~ 1 + (1|Day)	3	-135.14	-129.59	70.568	-141.14
mRNAlevels ~ 1 + (1|Day)	3	-46.407	-40.794	26.204	-52.407																									mRNAlevels ~ 1 + Sex + (1|Day)	4	-135.25	-127.85	71.627	-143.25	2.1176	1	0.14561
mRNAlevels ~ 1 + Sex + (1|Day)	4	-45.649	-38.165	26.825	-53.649	1.2421	1	0.2651																						mRNAlevels ~ 1 + Sex + Maternal + (1|Day)	5	-133.45	-124.20	71.726	-143.45	0.1982	1	0.65622
mRNAlevels ~ 1 + Sex + Maternal + (1|Day)	5	-43.688	-34.332	26.844	-53.688	0.0384	1	0.8447																						mRNAlevels ~ 1 + Sex + Maternal + Paternal + (1|Day)	6	-138.21	-127.11	75.107	-150.21	6.7623	1	0.00931
mRNAlevels ~ 1 + Sex + Maternal + Paternal + (1|Day)	6	-57.358	-46.131	34.679	-69.358	15.6705	1	7.539e-05																						mRNAlevels ~ 1 + Sex + Maternal * Paternal + (1|Day)	7	-137.04	-124.09	75.522	-151.04	0.8298	1	0.36233
mRNAlevels ~ 1 + Sex + Maternal * Paternal + (1|Day)	7	-55.366	-42.268	34.683	-69.366	0.0078	1	0.9298																						fis (GSNOMT0003999901)
pfkmba																														mRNAlevels ~ 1 + (1|Day)	3	-119.45	-113.832	62.723	-125.45
mRNAlevels ~ 1 + (1|Day)	3	-3.5114	2.1022	4.7557	-9.5114																									mRNAlevels ~ 1 + Sex + (1|Day)	4	-118.25	-110.767	63.126	-126.25	0.8058	1	0.3694
mRNAlevels ~ 1 + Sex + (1|Day)	4	-1.5413	5.9436	4.7706	-9.5413	0.0299	1	0.8628165																						mRNAlevels ~ 1 + Sex + Maternal + (1|Day)	5	-116.44	-107.087	63.221	-126.44	0.1913	1	0.6618
mRNAlevels ~ 1 + Sex + Maternal + (1|Day)	5	-0.9412	8.4148	5.4706	-10.9412	1.3999	1	0.2367344																						mRNAlevels ~ 1 + Sex + Maternal + Paternal + (1|Day)	6	-114.62	-103.389	63.308	-126.62	0.1736	1	0.6769
mRNAlevels ~ 1 + Sex + Maternal + Paternal + (1|Day)	6	-13.1023	-1.8751	12.5511	-25.1023	14.1611	1	0.0001678																						mRNAlevels ~ 1 + Sex + Maternal * Paternal + (1|Day)	7	-112.69	-99.594	63.346	-126.69	0.0756	1	0.7833
mRNAlevels ~ 1 + Sex + Maternal * Paternal + (1|Day)	7	-11.1207	1.9778	12.5603	-25.1207	0.0184	1	0.8921406
pfkmbb
mRNAlevels ~ 1 + (1|Day)	3	-49.466	-43.852	27.733	-55.466
mRNAlevels ~ 1 + Sex + (1|Day)	4	-50.426	-42.941	29.213	-58.426	2.9601	1	0.0853411
mRNAlevels ~ 1 + Sex + Maternal + (1|Day)	5	-48.494	-39.138	29.247	-58.494	0.0680	1	0.7942941
mRNAlevels ~ 1 + Sex + Maternal + Paternal + (1|Day)	6	-59.216	-47.989	35.608	-71.216	12.7221	1	0.0003614
mRNAlevels ~ 1 + Sex + Maternal * Paternal + (1|Day)	7	-57.385	-44.287	35.692	-71.385	0.1688	1	0.6812071
pklr
mRNAlevels ~ 1 + (1|Day)	3	-119.45	-113.832	62.723	-125.45
mRNAlevels ~ 1 + Sex + (1|Day)	4	-118.25	-110.767	63.126	-126.25	0.8058	1	0.3694
mRNAlevels ~ 1 + Sex + Maternal + (1|Day)	5	-116.44	-107.087	63.221	-126.44	0.1913	1	0.6618
mRNAlevels ~ 1 + Sex + Maternal + Paternal + (1|Day)	6	-114.62	-103.389	63.308	-126.62	0.1736	1	0.6769
mRNAlevels ~ 1 + Sex + Maternal * Paternal + (1|Day)	7	-112.69	-99.594	63.346	-126.69	0.0756	1	0.7833
pkmaa
mRNAlevels ~ 1 + (1|Day)	3	-36.308	-30.694	21.154	-42.308
mRNAlevels ~ 1 + Sex + (1|Day)	4	-37.623	-30.138	22.811	-45.623	3.3154	1	0.06864
mRNAlevels ~ 1 + Sex + Maternal + (1|Day)	5	-35.802	-26.446	22.901	-45.802	0.1791	1	0.67213
mRNAlevels ~ 1 + Sex + Maternal + Paternal + (1|Day)	6	-33.990	-22.763	22.995	-45.990	0.1880	1	0.66457
mRNAlevels ~ 1 + Sex + Maternal * Paternal + (1|Day)	7	-32.015	-18.917	23.008	-46.015	0.0249	1	0.87454
pkmab
mRNAlevels ~ 1 + (1|Day)	3	-132.27	-126.66	69.136	-138.27
mRNAlevels ~ 1 + Sex + (1|Day)	4	-130.34	-122.85	69.169	-138.34	0.0642	1	0.7999
mRNAlevels ~ 1 + Sex + Maternal + (1|Day)	5	-128.87	-119.51	69.435	-138.87	0.5332	1	0.4653
mRNAlevels ~ 1 + Sex + Maternal + Paternal + (1|Day)	6	-126.87	-115.64	69.435	-138.87	0.0002	1	0.9883
mRNAlevels ~ 1 + Sex + Maternal * Paternal + (1|Day)	7	-125.37	-112.28	69.687	-139.37	0.5030	1	0.4782
pkmba
mRNAlevels ~ 1 + (1|Day)	3	-104.01	-98.395	55.004	-110.01
mRNAlevels ~ 1 + Sex + (1|Day)	4	-103.61	-96.129	55.807	-111.61	1.6050	1	0.20520
mRNAlevels ~ 1 + Sex + Maternal + (1|Day)	5	-101.87	-92.518	55.937	-111.87	0.2596	1	0.61039
mRNAlevels ~ 1 + Sex + Maternal + Paternal + (1|Day)	6	-103.29	-92.066	57.647	-115.29	3.4198	1	0.06442
mRNAlevels ~ 1 + Sex + Maternal * Paternal + (1|Day)	7	-103.25	-90.148	58.623	-117.25	1.9535	1	0.16222
pkmbb
mRNAlevels ~ 1 + (1|Day)	3	-111.88	-106.268	58.941	-117.88
mRNAlevels ~ 1 + Sex + (1|Day)	4	-110.20	-102.712	59.098	-118.20	0.3153	1	0.5744
mRNAlevels ~ 1 + Sex + Maternal + (1|Day)	5	-108.50	-99.148	59.252	-118.50	0.3077	1	0.5791
mRNAlevels ~ 1 + Sex + Maternal + Paternal + (1|Day)	6	-110.99	-99.767	61.497	-122.99	4.4897	1	0.0341
mRNAlevels ~ 1 + Sex + Maternal * Paternal + (1|Day)	7	-111.05	-97.955	62.527	-125.05	2.0595	1	0.1513
ldhaa
mRNAlevels ~ 1 + (1|Day)	3	-57.138	-51.524	31.569	-63.138
mRNAlevels ~ 1 + Sex + (1|Day)	4	-55.146	-47.661	31.573	-63.146	0.0083	1	0.92762
mRNAlevels ~ 1 + Sex + Maternal + (1|Day)	5	-54.452	-45.096	32.226	-64.452	1.3056	1	0.25319
mRNAlevels ~ 1 + Sex + Maternal + Paternal + (1|Day)	6	-69.362	-58.135	40.681	-81.362	16.9101	1	3.919e-05
mRNAlevels ~ 1 + Sex + Maternal * Paternal + (1|Day)	7	-73.950	-60.852	43.975	-87.950	6.5882	1	0.01027
ldhab
mRNAlevels ~ 1 + (1|Day)	3	-83.896	-78.282	44.948	-89.896
mRNAlevels ~ 1 + Sex + (1|Day)	4	-83.539	-76.054	45.769	-91.539	1.6426	1	0.199974
mRNAlevels ~ 1 + Sex + Maternal + (1|Day)	5	-81.551	-72.195	45.776	-91.551	0.0129	1	0.909644
mRNAlevels ~ 1 + Sex + Maternal + Paternal + (1|Day)	6	-86.842	-75.615	49.421	-98.842	7.2904	1	0.006933
mRNAlevels ~ 1 + Sex + Maternal * Paternal + (1|Day)	7	-86.267	-73.168	50.133	-100.267	1.4248	1	0.232616
