# Supplementary material for: Modulation of Energy Metabolism and Epigenetic Landscape in Rainbow Trout Fry by a Parental Low Protein/High Carbohydrate Diet
Source: Biology (Basel). 2021 Jun 25;10(7):585. doi: 10.3390/biology10070585 (PMC8301017; doi:10.3390/biology10070585)
Supplement: Supplementary file 1 [file biology-10-00585-s001.zip › Table S4.xlsx]

## Sheet: Feuil1
Description	LogFC	Adjusted
		P-Value
Paternal LP/HC diet (NH vs NN)
histone H4 transcription factor-like	-0.619405	0.000419213
proline-rich protein 5-like	0.447771	0.03055
ankyrin repeat domain 16	-2.92056	0.0396305
zinc finger protein 644-like	0.9707	0.0277089
PRKCA-binding protein-like	0.567163	0.00744323
ubiquitin carboxyl-terminal hydrolase 42-like	1.0401	0.0498054
solute carrier family 2, facilitated glucose transporter member 1-like	-0.975226	0.0300637
linkage group 30 C10orf67 homolog	-0.842637	0.0332819
TBC1 domain family member 19	-1.00103	0.0332819
nucleoporin 155	-0.705707	0.0307514
uncharacterized	0.591243	0.0277089
Solute carrier family 2, facilitated glucose transporter member 3	-0.951201	0.0300637
transmembrane 9 superfamily protein member 4	-0.713266	0.0307514
butyrophilin subfamily 1 member A1-like	-0.677179	0.0332819
proteinase-activated receptor 3-like	0.547149	0.0243357
Maternal LP/HC diet (HN vs NN)
Both maternal and paternal LP/HC diet (HH vs NN)
DNA (cytosine-5-)-methyltransferase 3 beta	-2.01555	5.94157e-06
60S ribosomal protein L22	-1.73744	2.98284e-05
chaperonin containing TCP1, subunit 8	-1.0346	0.000110194
calcium/calmodulin-dependent protein kinase type 1D-like	-0.632783	0.000278351
histone H4 transcription factor-like	-0.573105	0.000278351
tenascin-R-like	-1.08553	0.000950778
Rac GTPase activating protein 1	-1.26821	0.00119279
transcriptional repressor scratch 2-like	0.961351	0.00121022
zinc finger protein 644-like	1.0869	0.00121022
agmatinase	-0.962686	0.00171652
uncharacterized	-0.684477	0.00171652
ATP-dependent RNA helicase DHX8	-0.685518	0.00171652
phosphatidylinositol-binding clathrin assembly protein-like	0.908398	0.00171652
cyclin dependent kinase inhibitor 1B	0.900756	0.00173657
G protein subunit gamma 10	0.741117	0.00177521
src-like-adapter 2	0.723462	0.00181118
chaperonin containing TCP1, subunit 8	-1.17851	0.00248356
TBC1 domain family member 19	-1.11206	0.00248356
myotubularin-related protein 2-like	-0.373387	0.00307672
Transposable element Tcb1 transposase	-1.03378	0.00352252
complement C1q-like protein 2	-2.08106	0.0035858
adenylosuccinate synthetase isozyme 1 C-like	-0.784782	0.00391852
gem-associated protein 7-like	-1.76056	0.00396106
protein FAM168A-like	-0.581933	0.00396106
MHC class II invariant chain-like protein 2	-1.00743	0.00398155
adenylosuccinate synthetase isozyme 1 C	-0.819872	0.00398155
rho guanine nucleotide exchange factor 2-like	-0.944177	0.00442946
progestin and adipoQ receptor family member 4	0.693115	0.00542611
aquaporin-8-like	1.31545	0.00542611
transmembrane protease serine 9-like	-0.53355	0.00542611
UBA domain containing 2	0.406777	0.00542611
NACHT, LRR and PYD domains-containing protein 3-like	-0.774535	0.00542611
rho guanine nucleotide exchange factor 10-like protein	-0.452083	0.00542611
uncharacterized	0.767039	0.00542611
potassium channel subfamily K member 13-like	0.934694	0.00560147
T-box transcription factor TBX15-like	0.57721	0.00560147
circumsporozoite protein-like	-0.425653	0.00566535
ATP-dependent 6-phosphofructokinase, muscle type-like	-0.582086	0.0058025
beta-crystallin B3-like	-0.517222	0.0058025
RING-box protein 2-like	-0.585299	0.0058025
sodium- and chloride-dependent GABA transporter 2-like	0.898464	0.0058025
cytidine deaminase-like	-1.06539	0.00611664
gamma-crystallin M2-like	-0.624927	0.00611664
KTI12 chromatin associated homolog	-0.593262	0.00611664
uncharacterized	0.427766	0.00611664
androgen-induced gene 1 protein-like	-0.422043	0.00611664
uncharacterized	-1.05577	0.00611664
RUN and FYVE domain containing 3	0.541407	0.00626925
ankyrin repeat domain 16	-2.94171	0.00676632
vacuolar protein sorting-associated protein 18 homolog	-0.490893	0.00726162
ras-related protein Rab-40B-like	-0.808901	0.00792546
uncharacterized	-1.07006	0.00876495
putative Polycomb group protein ASXL2	-0.691009	0.00902327
3-hydroxyisobutyrate dehydrogenase, mitochondrial-like	-0.460099	0.00938218
60S ribosomal protein L22	-0.479148	0.00938218
E3 ubiquitin-protein ligase TRIM39-like	-0.534274	0.0101215
sorbin and SH3 domain-containing protein 2-like	-1.20451	0.010283
probable E3 ubiquitin-protein ligase makorin-1	-0.699063	0.0104522
activating molecule in BECN1-regulated autophagy protein 1-like	0.42688	0.0105359
alcohol dehydrogenase [NADP	-1.57774	0.0105359
laminin subunit alpha-1-like	-0.90854	0.0110448
dynactin subunit 1-like	1.36725	0.0117207
failed axon connections homolog	-0.598663	0.011878
MAP/microtubule affinity-regulating kinase 3-like	-0.624542	0.011878
speriolin-like protein	0.535184	0.0124004
serine/threonine-rich protein adg2-like	0.848064	0.0129428
polynucleotide 5'-hydroxyl-kinase NOL9-like	-0.813105	0.0134299
sulfotransferase family cytosolic 2B member 1-like	-0.554406	0.0134299
GDNF family receptor alpha-4-like	0.482697	0.0135409
uncharacterized	0.849499	0.0135409
cell division cycle protein 16 homolog	-0.40298	0.0138614
phospholipase B1, membrane-associated-like	1.28798	0.0138614
NIMA related kinase 1	0.724744	0.014339
ATP-dependent 6-phosphofructokinase, muscle type-like	-0.527422	0.0143682
multidrug resistance-associated protein 9-like	0.509398	0.0146082
disks large-associated protein 5-like	-1.02037	0.0146907
high-affinity choline transporter 1-like	-1.19494	0.0150156
PRKCA-binding protein-like	0.430833	0.0151874
CWC27 spliceosome associated protein homolog	-0.502732	0.0153079
dihydropyridine-sensitive L-type skeletal muscle calcium channel subunit alpha-1-like	-1.23732	0.0153079
immunoglobulin superfamily member 8-like	-1.2766	0.0153079
NACHT, LRR and PYD domains-containing protein 3-like	-0.707303	0.0153079
collagen type IV alpha 1 chain	0.347124	0.0154021
poly(ADP-ribose) polymerase 1	-0.487617	0.0158349
transformation/transcription domain associated protein	0.706345	0.0158349
histone chaperone asf1b-B	0.648257	0.0158349
uncharacterized	0.98007	0.0160359
butyrophilin subfamily 1 member A1-like	-0.610696	0.0168525
transmembrane protein 150A	0.69796	0.0169103
acetylcholine receptor subunit beta-like	-0.542843	0.0170524
citrate synthase, mitochondrial-like	-0.64805	0.0176872
40S ribosomal protein S8	1.18582	0.0178014
activated RNA polymerase II transcriptional coactivator p15-like	-0.540425	0.0178014
pancreatic alpha-amylase-like	-0.529186	0.01783
arf-GAP domain and FG repeat-containing protein 1-like	0.330066	0.0178793
uncharacterized	1.05346	0.0195833
netrin receptor UNC5D-like	-0.549223	0.0195833
actin filament-associated protein 1-like 2	0.520169	0.0197698
uncharacterized	0.334065	0.0197698
olfactomedin-4-like	0.510499	0.0197908
VHSV-induced protein-3	-1.08241	0.0211402
mitofusin 2	-0.531327	0.0211402
RING finger protein 151-like	0.742986	0.0219718
uncharacterized	-1.64512	0.0219718
zinc finger protein 501-like	0.504115	0.0219767
invariant chain INVX	-0.631127	0.0222668
dihydropyridine-sensitive L-type skeletal muscle calcium channel subunit alpha-1-like	-1.18171	0.0224487
apolipoprotein B-100-like	0.386467	0.0226515
oocyte zinc finger protein XlCOF6-like	-0.35461	0.024376
ectonucleotide pyrophosphatase/phosphodiesterase family member 1-like	0.557895	0.0246464
mannosidase alpha class 2B member 1	-0.570347	0.0246464
interleukin-17 receptor	-0.619545	0.0246679
arginine-glutamic acid dipeptide repeats protein-like	0.349416	0.0246679
growth hormone-regulated TBC protein 1-A-like	-0.680337	0.0246679
zinc finger protein 536-like	0.305702	0.0246679
desmoglein-2-like	0.337001	0.024969
zinc finger protein basonuclin-2-like	0.576024	0.024969
zinc finger protein 501-like	0.471828	0.0250901
LIM domains containing 1	-0.523561	0.0256407
lipoma HMGIC fusion partner-like 3 protein	-0.749476	0.0256407
UTP20, small subunit processome component	-0.413188	0.0256407
zinc finger protein 239-like	0.300574	0.0256407
uncharacterized	-0.517447	0.0256407
SPX domain-containing membrane protein At4g11810-like	0.633448	0.0272497
uncharacterized	0.6975	0.0272497
mRNA for signal transducer and activator of transcription 4b	-0.406433	0.0276665
calphotin-like	-0.450777	0.0276665
DBH-like monooxygenase protein 2 homolog	-0.430246	0.0276665
retinol dehydrogenase 13	-0.421072	0.0276665
TARBP2, RISC loading complex RNA binding subunit	0.580366	0.0276665
UDP-N-acetylglucosamine transporter-like	-0.802074	0.0276665
zinc finger protein 883-like	0.298869	0.0276665
transmembrane protein 79-like	0.428819	0.0278683
cytochrome P450 2K4	-0.704733	0.0290685
heparan sulfate proteoglycan 2	0.467076	0.0290685
transcription initiation factor IIA subunit 1-like	-0.532242	0.0290685
proteasome activator complex subunit 3-like	-0.406498	0.0293399
transcription initiation factor IIA subunit 1-like	0.401175	0.0293399
bcl2-associated agonist of cell death-like	0.420908	0.0293399
uncharacterized	-0.560846	0.0293399
2-oxoglutarate dehydrogenase, mitochondrial-like	0.492228	0.0295195
sentrin-specific protease 3-like	0.430846	0.0295195
uncharacterized	0.370566	0.0295195
UDP-N-acetylglucosamine--peptide N-acetylglucosaminyltransferase 110 kDa subunit-like	0.494441	0.0295195
uncharacterized	0.407166	0.0296324
polynucleotide 5'-hydroxyl-kinase NOL9-like	-0.413332	0.0303321
uncharacterized	-0.714092	0.0303321
beta-crystallin B2-like	-0.610177	0.0304708
eukaryotic translation initiation factor 4E type 3-like	0.426372	0.0304708
protocadherin Fat 3-like	-0.725555	0.0304708
regulating synaptic membrane exocytosis protein 1-like	-0.747372	0.0304708
unconventional myosin-Ib-like	-0.376902	0.0304708
transmembrane 9 superfamily protein member 4	-0.578404	0.0306992
heat shock cognate 70 kDa protein	0.399998	0.0312272
linkage group 30 C10orf67 homolog	-0.697061	0.0312272
methylcrotonoyl-CoA carboxylase 2	0.488545	0.0312272
alpha-2B adrenergic receptor-like	0.489941	0.0312272
A disintegrin and metalloproteinase with thrombospondin motifs 18-like	-0.64181	0.0315762
calpain-3-like	0.77874	0.0315762
histone-lysine N-methyltransferase 2A-like	0.333338	0.0315762
5-hydroxytryptamine receptor 3A-like	0.536544	0.0315762
androgen-induced gene 1 protein-like	0.643441	0.03185
centrosomal protein of 95 kDa-like	-0.400654	0.03185
charged multivesicular body protein 4c-like	0.412435	0.03185
homeobox protein Hox-A9-like	0.297621	0.03185
nuclear factor erythroid 2-related factor 1-like	0.417637	0.03185
peptidase M20 domain containing 2	0.311094	0.03185
uncharacterized	0.454554	0.03185
ewing's tumor-associated antigen 1 homolog	0.370548	0.03185
myogenin (myogenic factor 4)	0.377441	0.03185
small G protein signaling modulator 3	0.684643	0.03185
uncharacterized	-0.44642	0.03185
uncharacterized	0.622145	0.03185
zinc finger and BTB domain-containing protein 48-like	-0.316559	0.03185
uncharacterized	0.398937	0.03185
Magnesium-dependent phosphatase 1	-0.986868	0.03185
protein TANC1-like	0.346044	0.0322533
embryonic alpha-type globin	-1.27637	0.0327403
RING finger protein 121-like	-0.316217	0.0328868
WD repeat-containing protein 82-like	0.580275	0.0328868
protein CutA homolog	-1.00591	0.0330306
ubiquitin carboxyl-terminal hydrolase 42-like	0.87845	0.0330306
gastrula zinc finger protein XlCGF17,1-like	0.464582	0.0336158
glutamate receptor ionotropic, NMDA 1-like	0.514039	0.0337106
carcinoembryonic antigen-related cell adhesion molecule 1-like	0.364766	0.0345204
glutamine synthetase-like	-0.650753	0.0348458
ORM1-like protein 2 variant 1 mRNA, partial cds	-0.348241	0.0348879
guanine nucleotide-binding protein G(I)/G(S)/G(T) subunit beta-3-like	0.662663	0.0348879
homeobox protein Hox-B6a-like	0.360134	0.0348879
NOP2/Sun RNA methyltransferase family member 2	0.403891	0.0348879
polyubiquitin-like	-1.0877	0.0348879
potassium voltage-gated channel subfamily C member 1-like	0.721503	0.0348879
Rho GTPase activating protein 35	0.446714	0.0348879
SET domain containing 1B	0.259081	0.0348879
neuroblast differentiation-associated protein AHNAK-like	0.447772	0.0348879
receptor-type tyrosine-protein phosphatase zeta-like	-0.912847	0.0358633
junctophilin-1-like	0.336674	0.0360213
uncharacterized	-0.508615	0.0360213
cationic amino acid transporter 3-like	-0.546438	0.0360234
kinesin light chain 2-like	0.732903	0.0360234
skin secretory protein xP2-like	-0.421477	0.0364233
cytoplasmic dynein 1 light intermediate chain 1-like	1.50289	0.0364645
secernin 3	-0.292348	0.0364645
Ubiquitin-associated domain-containing protein 2 precursor	-0.453506	0.0364645
PCF11 cleavage and polyadenylation factor subunit	-0.466861	0.0370641
cytokine receptor-like factor 1	0.430399	0.0370641
rho-related BTB domain-containing protein 2-like	-0.283669	0.0373911
ribonuclease T2-like	-0.391244	0.0373911
melanocortin 5 receptor	-0.305224	0.037612
B9 protein domain 2	-0.756293	0.038352
homeobox protein Nkx-6,3-like	-0.584786	0.038352
retinoic acid induced 14	-0.473025	0.038352
SH3 domain-containing RING finger protein 3-like	-0.447103	0.038352
solute carrier family 25 member 15	0.664859	0.038352
cyclic AMP-dependent transcription factor ATF-7-like	0.681102	0.0386286
F-box only protein 28-like	-0.323514	0.038975
cat eye syndrome critical region protein 6-like	-0.483703	0.0393581
cytochrome P450 2K1-like	-0.712278	0.0393829
forkhead box protein N3-like	-0.529474	0.0394373
homocysteine S-methyltransferase-like	-0.540348	0.0394373
long-chain-fatty-acid--CoA ligase 3-like	0.61351	0.0394373
major histocompatibility complex class I-related gene protein-like	-0.77338	0.0394373
REST corepressor 1-like	0.300592	0.0394373
protein FAM73B-like	-0.461218	0.0402065
multidrug resistance protein 1-like	0.637796	0.0404815
frizzled-5-like	-0.357381	0.0410368
interleukin-1 receptor accessory protein-like 1-B	-0.791379	0.0413986
tripartite motif-containing protein 16-like	-0.459364	0.0413986
potassium voltage-gated channel subfamily H member 4-like	-0.328415	0.0413986
tubulin-specific chaperone C-like	-0.563893	0.0414505
invariant chain S25-7	-0.607303	0.0419169
zinc finger protein ZXDC-like	-0.561287	0.0419169
sulfide:quinone oxidoreductase, mitochondrial-like	-0.865033	0.0425999
transducin-like enhancer protein 4	0.392081	0.0425999
beta-adrenergic receptor kinase 2	0.354533	0.0426017
transcription factor COE3	-0.38069	0.0426017
sulfotransferase family cytosolic 2B member 1-like	-0.93399	0.0428466
ceramide synthase 2-like	0.372828	0.0442599
occludin	0.471849	0.0442599
protein arginine methyltransferase 2	0.352815	0.0442599
serine palmitoyltransferase small subunit B-like	0.308308	0.0442599
unconventional prefoldin RPB5 interactor 1-like	0.421785	0.0442728
potassium channel subfamily K member 13-like	0.34264	0.0446038
uncharacterized	-0.495465	0.0446038
solute carrier family 26 member 6-like	-0.55893	0.0446409
ewing's tumor-associated antigen 1 homolog	0.328366	0.0446409
inositol hexakisphosphate kinase 1-like	0.326668	0.0447716
ubiquitin-like protein	-0.546468	0.0451161
early endosome antigen 1-like	-0.410804	0.0451161
glutamate decarboxylase 1-like	-0.386542	0.0451161
CT004 protein	-0.580569	0.0452682
dihydropteridine reductase-like	-0.597946	0.0453318
netrin receptor UNC5C-like	0.691293	0.0453318
ras-related protein Rab-20-like	0.271647	0.0453318
growth hormone-inducible transmembrane protein-like	-0.430719	0.0454327
plexin-B1-like	0.312135	0.0455749
uncharacterized	0.515489	0.0457208
myotubularin-related protein 8-like	0.366915	0.0458107
excitatory amino acid transporter 5-like	0.47774	0.0461981
probable palmitoyltransferase ZDHHC16	0.345239	0.0465497
tumor necrosis factor receptor superfamily member 5-like	0.460997	0.0465497
interferon-induced protein 44-like	-0.514833	0.0465497
semaphorin-4F-like	0.379705	0.0465497
semaphorin-4F-like	-0.347111	0.0465497
uncharacterized	-0.327817	0.0465497
cAMP-dependent protein kinase type I-beta regulatory subunit-like	0.484059	0.0465756
BCL2/adenovirus E1B 19 kDa protein-interacting protein 3 putative mRNA, complete cds	-0.550021	0.046686
elongator complex protein 6-like	0.462608	0.046686
major facilitator superfamily domain-containing protein 6-like	0.593571	0.046686
NSFL1 cofactor p47-like	0.490885	0.046686
serine incorporator 1-like	-0.249453	0.046686
sodium/calcium exchanger 1-like	0.94156	0.046686
spermatogenesis associated 20	-0.413114	0.046686
vasotocin-neurophysin VT 1	-0.306862	0.046686
WD repeat-containing protein 82-like	0.631783	0.046686
host cell factor 1-like	-1.30047	0.046686
phosphorylase b kinase regulatory subunit alpha, skeletal muscle isoform-like	0.306468	0.046686
RAS p21 protein activator 2	-0.335562	0.046686
uncharacterized	1.04786	0.046686
ankyrin and armadillo repeat containing	-0.291339	0.0468353
dehydrogenase/reductase SDR family member 12-like	-0.937581	0.0468353
dimethylaniline monooxygenase [N-oxide-forming] 5-like	0.442684	0.0468353
glutaminase kidney isoform, mitochondrial-like	0.281772	0.0468353
spartin-like	1.09578	0.0468353
serine incorporator 5-like	-0.30976	0.0468353
uncharacterized	-0.453872	0.0468353
mediator of RNA polymerase II transcription subunit 21-like	-0.638895	0.0471969
CDP-diacylglycerol--serine O-phosphatidyltransferase-like	-0.822563	0.047375
interleukin-8	-0.367452	0.0475721
centrosomal protein 128	0.351306	0.0475721
solute carrier family 6 member 17	-0.276751	0.0475721
uncharacterized protein C7orf57-like	0.398269	0.0475721
disintegrin and metalloproteinase domain-containing protein 11-like	0.285043	0.047743
fibrinogen like 1	-0.405529	0.047743
sperm tail PG-rich repeat containing 1	-0.459275	0.047743
hook microtubule-tethering protein 3	0.362785	0.047743
mixed lineage kinase domain-like protein	0.272696	0.047743
leucine-rich repeat-containing protein 14-like	0.435255	0.0477889
protocadherin-15-like	-0.296123	0.0477889
Abelson tyrosine-protein kinase 2-like	0.311099	0.0478145
E3 ubiquitin-protein ligase RNF13-like	-0.371351	0.0478145
gamma-aminobutyric acid receptor subunit rho-3-like	-0.321853	0.0478145
methyltransferase like 8	-0.740127	0.0478145
alpha-N-acetylgalactosaminide alpha-2,6-sialyltransferase 3-like	-0.534246	0.0478679
probable G-protein coupled receptor 101	0.475486	0.0478679
SYPG1	0.374609	0.0486817
potassium two pore domain channel subfamily K member 13	0.423279	0.0486817
ribonuclease T2-like	-0.424288	0.0487314
